# Supplementary material for: Gelatin-Based Biofilms with FexOy-NPs Incorporated for Antioxidant and Antimicrobial Applications
Source: Materials (Basel). 2022 Mar 7;15(5):1966. doi: 10.3390/ma15051966 (PMC8912019; doi:10.3390/ma15051966)
Supplement: Supplementary file 1 [file materials-15-01966-s001.zip]

Archive with 1 entries (1 files):
- materials-1602553-supplementary.pdf
